# Supplementary material for: Data relating to change in locus of control orientation of parents overtime (from pre-birth to 20 years later), participating in the Avon Longitudinal Study of Parents and Children (ALSPAC)
Source: Data Brief. 2018 Jul 10;19:2195–204. doi: 10.1016/j.dib.2018.07.014 (PMC6141524; doi:10.1016/j.dib.2018.07.014)
Supplement: Supplementary file 1 — Supplementary material [file mmc1.zip]

Archive with 5 entries (5 files):
- Elliscoi_disclosure.pdf
- Goldingcoi_disclosure.pdf
- Gregorycoi_disclosure.pdf
- Iles-Cavencoi_disclosure.pdf
- Nowickicoi_disclosure.pdf
